# Supplementary material for: Predictive models of severe disease in patients with COVID-19 pneumonia at an early stage on CT images using topological properties
Source: Radiol Phys Technol. 2025 Apr 28;18(2):534–46. doi: 10.1007/s12194-025-00906-1 (PMC12103364; doi:10.1007/s12194-025-00906-1)
Supplement: Supplementary file 4 — Supplementary file4 (XLSX 29 KB) [file 12194_2025_906_MOESM4_ESM.xlsx]

## Sheet: Supplementary Table 2
Supplementary Table 2 Sensitivities, specificities, accuracies and areas under the characteristic curves (AUCs) in the validation and test for outer loop in a nested 5-fold cross validation
feature_name	correct	selector	classifier	outer_n	best_n_features	valid_sensitivity	valid_specificity	valid_accuracy	valid_auc	test_sensitivity	test_specificity	test_accuracy	test_auc
wav	har	lasso	lr	1	16	0.788	0.745	0.766	0.827	0.538	0.793	0.71	0.744
wav	har	lasso	lr	2	10	0.774	0.732	0.752	0.82	0.615	0.852	0.775	0.691
wav	har	lasso	lr	3	14	0.745	0.693	0.719	0.832	0.6	0.607	0.605	0.585
wav	har	lasso	lr	4	19	0.775	0.759	0.767	0.84	0.25	0.77	0.61	0.525
wav	har	lasso	lr	5	22	0.732	0.694	0.714	0.839	0.769	0.585	0.646	0.709
wav	har	fi	lr	1	15	0.716	0.686	0.701	0.765	0.385	0.741	0.625	0.57
wav	har	fi	lr	2	15	0.694	0.671	0.682	0.736	0.662	0.733	0.71	0.724
wav	har	fi	lr	3	16	0.635	0.621	0.628	0.706	0.508	0.6	0.57	0.538
wav	har	fi	lr	4	19	0.672	0.621	0.646	0.726	0.483	0.6	0.564	0.643
wav	har	fi	lr	5	17	0.768	0.645	0.706	0.755	0.677	0.738	0.718	0.721
wav	ori	lasso	lr	1	18	0.731	0.731	0.73	0.824	0.385	0.815	0.675	0.656
wav	ori	lasso	lr	2	16	0.788	0.708	0.748	0.82	0.6	0.793	0.73	0.744
wav	ori	lasso	lr	3	15	0.796	0.781	0.788	0.861	0.585	0.674	0.645	0.608
wav	ori	lasso	lr	4	21	0.782	0.745	0.763	0.846	0.383	0.852	0.708	0.58
wav	ori	lasso	lr	5	18	0.782	0.753	0.768	0.831	0.923	0.369	0.554	0.714
wav	ori	fi	lr	1	14	0.701	0.672	0.686	0.757	0.646	0.674	0.665	0.695
wav	ori	fi	lr	2	22	0.766	0.664	0.715	0.764	0.8	0.793	0.795	0.844
wav	ori	fi	lr	3	10	0.657	0.693	0.675	0.768	0.415	0.711	0.615	0.601
wav	ori	fi	lr	4	8	0.693	0.715	0.705	0.767	0.583	0.57	0.574	0.638
wav	ori	fi	lr	5	19	0.695	0.636	0.666	0.735	0.862	0.577	0.672	0.834
abnmap	har	lasso	lr	1	18	0.753	0.642	0.697	0.751	0.385	0.674	0.58	0.436
abnmap	har	lasso	lr	2	14	0.745	0.649	0.697	0.747	0.708	0.533	0.59	0.587
abnmap	har	lasso	lr	3	6	0.628	0.657	0.642	0.717	0.692	0.585	0.62	0.587
abnmap	har	lasso	lr	4	21	0.672	0.604	0.639	0.746	0.517	0.667	0.621	0.543
abnmap	har	lasso	lr	5	8	0.63	0.594	0.612	0.699	0.8	0.431	0.554	0.622
abnmap	har	fi	lr	1	10	0.628	0.644	0.635	0.694	0.308	0.615	0.515	0.458
abnmap	har	fi	lr	2	6	0.702	0.54	0.62	0.673	0.569	0.511	0.53	0.599
abnmap	har	fi	lr	3	14	0.599	0.65	0.624	0.697	0.554	0.556	0.555	0.602
abnmap	har	fi	lr	4	9	0.694	0.599	0.646	0.69	0.6	0.689	0.662	0.599
abnmap	har	fi	lr	5	17	0.617	0.58	0.598	0.68	0.877	0.5	0.626	0.733
abnmap	ori	lasso	lr	1	18	0.803	0.729	0.766	0.827	0.415	0.674	0.59	0.566
abnmap	ori	lasso	lr	2	8	0.752	0.657	0.705	0.784	0.615	0.696	0.67	0.683
abnmap	ori	lasso	lr	3	12	0.751	0.635	0.693	0.791	0.538	0.585	0.57	0.632
abnmap	ori	lasso	lr	4	13	0.745	0.664	0.705	0.811	0.583	0.563	0.569	0.564
abnmap	ori	lasso	lr	5	19	0.739	0.71	0.725	0.8	0.846	0.677	0.733	0.849
abnmap	ori	fi	lr	1	16	0.752	0.652	0.701	0.776	0.385	0.637	0.555	0.579
abnmap	ori	fi	lr	2	14	0.722	0.635	0.679	0.741	0.615	0.726	0.69	0.649
abnmap	ori	fi	lr	3	5	0.766	0.657	0.712	0.755	0.6	0.519	0.545	0.608
abnmap	ori	fi	lr	4	11	0.737	0.664	0.701	0.785	0.633	0.607	0.615	0.588
abnmap	ori	fi	lr	5	13	0.704	0.551	0.627	0.729	0.923	0.562	0.682	0.886
all-combined	har	lasso	lr	1	20	0.782	0.752	0.766	0.844	0.354	0.704	0.59	0.529
all-combined	har	lasso	lr	2	22	0.825	0.811	0.818	0.869	0.585	0.659	0.635	0.671
all-combined	har	lasso	lr	3	18	0.759	0.767	0.763	0.854	0.508	0.615	0.58	0.543
all-combined	har	lasso	lr	4	16	0.759	0.744	0.752	0.842	0.467	0.659	0.6	0.497
all-combined	har	lasso	lr	5	19	0.775	0.701	0.739	0.823	0.631	0.577	0.595	0.578
all-combined	har	fi	lr	1	16	0.672	0.687	0.679	0.736	0.446	0.526	0.5	0.512
all-combined	har	fi	lr	2	3	0.708	0.54	0.624	0.669	0.662	0.563	0.595	0.601
all-combined	har	fi	lr	3	22	0.643	0.679	0.661	0.736	0.523	0.57	0.555	0.504
all-combined	har	fi	lr	4	22	0.679	0.686	0.683	0.74	0.467	0.593	0.554	0.566
all-combined	har	fi	lr	5	6	0.718	0.622	0.67	0.734	0.708	0.608	0.641	0.679
all-combined	ori	lasso	lr	1	22	0.846	0.789	0.817	0.862	0.323	0.63	0.53	0.519
all-combined	ori	lasso	lr	2	18	0.81	0.73	0.77	0.836	0.662	0.763	0.73	0.731
all-combined	ori	lasso	lr	3	18	0.818	0.753	0.785	0.869	0.6	0.659	0.64	0.628
all-combined	ori	lasso	lr	4	18	0.768	0.767	0.767	0.87	0.483	0.77	0.682	0.603
all-combined	ori	lasso	lr	5	14	0.768	0.775	0.772	0.828	0.892	0.515	0.641	0.765
all-combined	ori	fi	lr	1	20	0.752	0.679	0.715	0.774	0.523	0.741	0.67	0.685
all-combined	ori	fi	lr	2	20	0.737	0.649	0.693	0.752	0.723	0.8	0.775	0.817
all-combined	ori	fi	lr	3	15	0.744	0.679	0.712	0.796	0.477	0.533	0.515	0.537
all-combined	ori	fi	lr	4	20	0.729	0.665	0.697	0.794	0.5	0.644	0.6	0.618
all-combined	ori	fi	lr	5	2	0.608	0.673	0.641	0.675	0.846	0.723	0.764	0.824
half-combined	har	lasso	lr	1	4	0.701	0.497	0.599	0.665	0.385	0.526	0.48	0.483
half-combined	har	lasso	lr	2	19	0.717	0.649	0.683	0.723	0.631	0.422	0.49	0.526
half-combined	har	lasso	lr	3	11	0.628	0.664	0.646	0.717	0.692	0.585	0.62	0.587
half-combined	har	lasso	lr	4	19	0.607	0.533	0.569	0.657	0.517	0.578	0.559	0.546
half-combined	har	lasso	lr	5	15	0.622	0.601	0.612	0.699	0.8	0.431	0.554	0.621
half-combined	har	fi	lr	1	19	0.628	0.637	0.631	0.698	0.323	0.615	0.52	0.458
half-combined	har	fi	lr	2	12	0.687	0.562	0.624	0.671	0.585	0.556	0.565	0.61
half-combined	har	fi	lr	3	9	0.578	0.665	0.621	0.692	0.585	0.541	0.555	0.575
half-combined	har	fi	lr	4	18	0.665	0.599	0.631	0.692	0.617	0.696	0.672	0.599
half-combined	har	fi	lr	5	17	0.632	0.565	0.598	0.642	0.815	0.369	0.518	0.661
half-combined	ori	lasso	lr	1	16	0.752	0.577	0.664	0.718	0.446	0.519	0.495	0.465
half-combined	ori	lasso	lr	2	15	0.759	0.657	0.708	0.784	0.615	0.696	0.67	0.683
half-combined	ori	lasso	lr	3	20	0.708	0.642	0.675	0.785	0.554	0.563	0.56	0.617
half-combined	ori	lasso	lr	4	22	0.752	0.679	0.715	0.799	0.633	0.541	0.569	0.54
half-combined	ori	lasso	lr	5	22	0.696	0.659	0.678	0.753	0.769	0.638	0.682	0.778
half-combined	ori	fi	lr	1	16	0.679	0.614	0.646	0.74	0.338	0.622	0.53	0.473
half-combined	ori	fi	lr	2	8	0.745	0.59	0.668	0.72	0.615	0.637	0.63	0.677
half-combined	ori	fi	lr	3	9	0.759	0.657	0.708	0.756	0.6	0.519	0.545	0.609
half-combined	ori	fi	lr	4	21	0.737	0.664	0.701	0.784	0.633	0.593	0.605	0.575
half-combined	ori	fi	lr	5	9	0.769	0.572	0.67	0.724	0.954	0.585	0.708	0.849
wav	har	lasso	rf	1	10	0.775	0.753	0.763	0.811	0.554	0.719	0.665	0.698
wav	har	lasso	rf	2	21	0.774	0.723	0.748	0.83	0.446	0.748	0.65	0.666
wav	har	lasso	rf	3	21	0.738	0.781	0.759	0.846	0.492	0.763	0.675	0.632
wav	har	lasso	rf	4	16	0.73	0.833	0.781	0.835	0.417	0.696	0.61	0.549
wav	har	lasso	rf	5	14	0.745	0.672	0.71	0.822	0.677	0.677	0.677	0.739
wav	har	fi	rf	1	22	0.767	0.715	0.741	0.826	0.523	0.681	0.63	0.7
wav	har	fi	rf	2	21	0.781	0.708	0.744	0.838	0.462	0.711	0.63	0.699
wav	har	fi	rf	3	11	0.774	0.744	0.759	0.843	0.508	0.741	0.665	0.614
wav	har	fi	rf	4	8	0.737	0.781	0.759	0.839	0.467	0.659	0.6	0.565
wav	har	fi	rf	5	3	0.783	0.738	0.761	0.81	0.692	0.754	0.733	0.743
wav	ori	lasso	rf	1	16	0.702	0.717	0.708	0.806	0.708	0.637	0.66	0.722
wav	ori	lasso	rf	2	19	0.781	0.752	0.766	0.857	0.385	0.748	0.63	0.656
wav	ori	lasso	rf	3	18	0.788	0.745	0.766	0.858	0.462	0.756	0.66	0.648
wav	ori	lasso	rf	4	18	0.759	0.766	0.763	0.83	0.433	0.607	0.554	0.554
wav	ori	lasso	rf	5	22	0.716	0.753	0.736	0.815	0.815	0.731	0.759	0.851
wav	ori	fi	rf	1	16	0.811	0.716	0.763	0.813	0.738	0.57	0.625	0.686
wav	ori	fi	rf	2	6	0.766	0.679	0.723	0.815	0.677	0.667	0.67	0.705
wav	ori	fi	rf	3	17	0.781	0.744	0.763	0.841	0.523	0.822	0.725	0.686
wav	ori	fi	rf	4	18	0.737	0.738	0.737	0.821	0.55	0.644	0.615	0.663
wav	ori	fi	rf	5	20	0.796	0.716	0.758	0.83	0.846	0.685	0.738	0.87
abnmap	har	lasso	rf	1	21	0.817	0.76	0.789	0.837	0.446	0.63	0.57	0.566
abnmap	har	lasso	rf	2	21	0.73	0.693	0.712	0.821	0.708	0.822	0.785	0.807
abnmap	har	lasso	rf	3	22	0.737	0.745	0.741	0.84	0.692	0.719	0.71	0.736
abnmap	har	lasso	rf	4	17	0.773	0.708	0.741	0.839	0.417	0.615	0.554	0.499
abnmap	har	lasso	rf	5	21	0.789	0.724	0.758	0.837	0.677	0.731	0.713	0.767
abnmap	har	fi	rf	1	20	0.825	0.731	0.778	0.861	0.415	0.622	0.555	0.516
abnmap	har	fi	rf	2	16	0.826	0.722	0.774	0.852	0.569	0.741	0.685	0.718
abnmap	har	fi	rf	3	12	0.796	0.76	0.778	0.87	0.477	0.719	0.64	0.636
abnmap	har	fi	rf	4	22	0.781	0.723	0.752	0.852	0.5	0.689	0.631	0.632
abnmap	har	fi	rf	5	15	0.774	0.752	0.764	0.862	0.662	0.677	0.672	0.712
abnmap	ori	lasso	rf	1	21	0.789	0.746	0.767	0.835	0.369	0.689	0.585	0.561
abnmap	ori	lasso	rf	2	21	0.775	0.766	0.77	0.822	0.569	0.852	0.76	0.787
abnmap	ori	lasso	rf	3	22	0.817	0.782	0.799	0.864	0.523	0.585	0.565	0.63
abnmap	ori	lasso	rf	4	16	0.817	0.737	0.778	0.853	0.417	0.689	0.605	0.569
abnmap	ori	lasso	rf	5	22	0.81	0.731	0.772	0.847	0.646	0.623	0.631	0.679
abnmap	ori	fi	rf	1	21	0.796	0.746	0.77	0.859	0.538	0.711	0.655	0.611
abnmap	ori	fi	rf	2	12	0.787	0.781	0.785	0.858	0.385	0.726	0.615	0.605
abnmap	ori	fi	rf	3	20	0.824	0.759	0.792	0.861	0.538	0.556	0.55	0.61
abnmap	ori	fi	rf	4	12	0.796	0.767	0.781	0.85	0.467	0.696	0.626	0.599
abnmap	ori	fi	rf	5	22	0.79	0.724	0.757	0.862	0.646	0.654	0.651	0.716
all-combined	har	lasso	rf	1	17	0.819	0.76	0.788	0.854	0.508	0.652	0.605	0.629
all-combined	har	lasso	rf	2	14	0.781	0.695	0.737	0.842	0.462	0.807	0.695	0.73
all-combined	har	lasso	rf	3	22	0.759	0.803	0.781	0.845	0.492	0.696	0.63	0.662
all-combined	har	lasso	rf	4	21	0.759	0.832	0.796	0.865	0.533	0.674	0.631	0.57
all-combined	har	lasso	rf	5	20	0.804	0.694	0.75	0.842	0.631	0.708	0.682	0.781
all-combined	har	fi	rf	1	21	0.797	0.752	0.774	0.843	0.538	0.748	0.68	0.658
all-combined	har	fi	rf	2	11	0.788	0.745	0.766	0.827	0.538	0.704	0.65	0.73
all-combined	har	fi	rf	3	17	0.766	0.76	0.763	0.852	0.477	0.63	0.58	0.564
all-combined	har	fi	rf	4	11	0.81	0.744	0.778	0.854	0.5	0.674	0.621	0.637
all-combined	har	fi	rf	5	6	0.775	0.754	0.765	0.86	0.646	0.754	0.718	0.733
all-combined	ori	lasso	rf	1	18	0.782	0.745	0.763	0.845	0.585	0.674	0.645	0.67
all-combined	ori	lasso	rf	2	20	0.774	0.795	0.785	0.863	0.462	0.807	0.695	0.668
all-combined	ori	lasso	rf	3	14	0.723	0.774	0.748	0.844	0.492	0.763	0.675	0.699
all-combined	ori	lasso	rf	4	20	0.816	0.781	0.799	0.863	0.45	0.674	0.605	0.569
all-combined	ori	lasso	rf	5	22	0.782	0.767	0.775	0.857	0.908	0.654	0.738	0.854
all-combined	ori	fi	rf	1	20	0.752	0.752	0.752	0.836	0.8	0.652	0.7	0.709
all-combined	ori	fi	rf	2	20	0.781	0.707	0.745	0.848	0.446	0.763	0.66	0.681
all-combined	ori	fi	rf	3	21	0.817	0.781	0.799	0.853	0.431	0.711	0.62	0.642
all-combined	ori	fi	rf	4	14	0.744	0.73	0.737	0.834	0.5	0.681	0.626	0.661
all-combined	ori	fi	rf	5	19	0.753	0.709	0.732	0.826	0.769	0.638	0.682	0.765
half-combined	har	lasso	rf	1	16	0.775	0.708	0.741	0.795	0.415	0.667	0.585	0.524
half-combined	har	lasso	rf	2	14	0.73	0.663	0.697	0.762	0.708	0.8	0.77	0.771
half-combined	har	lasso	rf	3	22	0.781	0.701	0.741	0.809	0.631	0.659	0.65	0.708
half-combined	har	lasso	rf	4	20	0.789	0.796	0.792	0.835	0.35	0.704	0.595	0.513
half-combined	har	lasso	rf	5	21	0.782	0.694	0.739	0.808	0.4	0.692	0.595	0.623
half-combined	har	fi	rf	1	22	0.832	0.724	0.778	0.852	0.354	0.659	0.56	0.513
half-combined	har	fi	rf	2	21	0.753	0.73	0.741	0.823	0.538	0.726	0.665	0.68
half-combined	har	fi	rf	3	21	0.774	0.746	0.759	0.867	0.538	0.644	0.61	0.626
half-combined	har	fi	rf	4	22	0.803	0.745	0.774	0.854	0.483	0.674	0.615	0.596
half-combined	har	fi	rf	5	22	0.797	0.745	0.772	0.836	0.569	0.631	0.61	0.649
half-combined	ori	lasso	rf	1	21	0.796	0.679	0.738	0.798	0.554	0.548	0.55	0.602
half-combined	ori	lasso	rf	2	13	0.745	0.686	0.715	0.783	0.492	0.822	0.715	0.73
half-combined	ori	lasso	rf	3	20	0.81	0.745	0.777	0.844	0.523	0.556	0.545	0.584
half-combined	ori	lasso	rf	4	22	0.796	0.758	0.777	0.838	0.483	0.57	0.544	0.489
half-combined	ori	lasso	rf	5	22	0.796	0.724	0.761	0.818	0.477	0.662	0.6	0.602
half-combined	ori	fi	rf	1	20	0.796	0.731	0.763	0.838	0.308	0.585	0.495	0.474
half-combined	ori	fi	rf	2	22	0.781	0.759	0.77	0.851	0.431	0.704	0.615	0.6
half-combined	ori	fi	rf	3	22	0.81	0.752	0.781	0.853	0.538	0.511	0.52	0.613
half-combined	ori	fi	rf	4	19	0.751	0.76	0.755	0.841	0.4	0.704	0.61	0.543
half-combined	ori	fi	rf	5	15	0.733	0.716	0.725	0.831	0.631	0.654	0.646	0.65
wav	ori	lasso	svm	1	17	0.709	0.768	0.737	0.826	0.8	0.415	0.675	0.656
wav	ori	lasso	svm	2	17	0.723	0.781	0.752	0.821	0.756	0.662	0.725	0.733
wav	ori	lasso	svm	3	20	0.746	0.832	0.788	0.867	0.548	0.6	0.565	0.649
wav	ori	lasso	svm	4	8	0.708	0.709	0.708	0.8	0.733	0.55	0.677	0.71
wav	ori	lasso	svm	5	6	0.702	0.738	0.721	0.777	0.508	0.846	0.621	0.767
wav	ori	fi	svm	1	9	0.695	0.702	0.697	0.752	0.607	0.677	0.63	0.662
wav	ori	fi	svm	2	19	0.876	0.693	0.785	0.841	0.77	0.215	0.59	0.602
wav	ori	fi	svm	3	6	0.716	0.671	0.694	0.757	0.711	0.462	0.63	0.621
wav	ori	fi	svm	4	20	0.671	0.737	0.705	0.771	0.622	0.533	0.595	0.64
wav	ori	fi	svm	5	22	0.781	0.767	0.775	0.866	0.738	0.738	0.738	0.775
wav	har	lasso	svm	1	11	0.711	0.653	0.679	0.79	0.748	0.415	0.64	0.661
wav	har	lasso	svm	2	22	0.708	0.76	0.733	0.818	0.689	0.569	0.65	0.676
wav	har	lasso	svm	3	14	0.715	0.745	0.73	0.824	0.593	0.6	0.595	0.59
wav	har	lasso	svm	4	16	0.722	0.781	0.752	0.827	0.785	0.367	0.656	0.581
wav	har	lasso	svm	5	15	0.717	0.717	0.718	0.805	0.585	0.8	0.656	0.746
wav	har	fi	svm	1	15	0.601	0.775	0.686	0.772	0.578	0.523	0.56	0.565
wav	har	fi	svm	2	3	0.598	0.571	0.584	0.639	0.541	0.523	0.535	0.569
wav	har	fi	svm	3	10	0.417	0.713	0.565	0.6	0.4	0.6	0.465	0.516
wav	har	fi	svm	4	8	0.736	0.73	0.734	0.809	0.704	0.283	0.574	0.51
wav	har	fi	svm	5	14	0.726	0.754	0.739	0.816	0.685	0.6	0.656	0.703
abnmap	ori	lasso	svm	1	21	0.693	0.839	0.766	0.835	0.659	0.415	0.58	0.536
abnmap	ori	lasso	svm	2	19	0.693	0.752	0.722	0.804	0.711	0.554	0.66	0.697
abnmap	ori	lasso	svm	3	15	0.964	0.548	0.756	0.823	0.904	0.154	0.66	0.471
abnmap	ori	lasso	svm	4	12	0.664	0.788	0.726	0.802	0.533	0.583	0.549	0.582
abnmap	ori	lasso	svm	5	11	0.63	0.718	0.674	0.757	0.631	0.815	0.692	0.785
abnmap	ori	fi	svm	1	15	0.308	0.964	0.635	0.759	0.259	0.877	0.46	0.601
abnmap	ori	fi	svm	2	4	0.577	0.796	0.686	0.761	0.615	0.631	0.62	0.715
abnmap	ori	fi	svm	3	7	0.426	0.821	0.621	0.76	0.437	0.754	0.54	0.61
abnmap	ori	fi	svm	4	11	0.613	0.737	0.675	0.76	0.689	0.5	0.631	0.6
abnmap	ori	fi	svm	5	5	0.623	0.805	0.714	0.768	0.515	0.923	0.651	0.804
abnmap	har	lasso	svm	1	16	0.592	0.782	0.686	0.735	0.541	0.431	0.505	0.448
abnmap	har	lasso	svm	2	12	0.598	0.738	0.668	0.743	0.467	0.723	0.55	0.581
abnmap	har	lasso	svm	3	9	0.664	0.678	0.671	0.711	0.563	0.692	0.605	0.595
abnmap	har	lasso	svm	4	14	0.534	0.752	0.642	0.723	0.548	0.583	0.559	0.512
abnmap	har	lasso	svm	5	9	0.653	0.615	0.634	0.692	0.515	0.708	0.579	0.607
abnmap	har	fi	svm	1	3	0.585	0.81	0.697	0.716	0.533	0.508	0.525	0.433
abnmap	har	fi	svm	2	6	0.576	0.686	0.631	0.659	0.511	0.554	0.525	0.569
abnmap	har	fi	svm	3	5	0.642	0.686	0.664	0.74	0.57	0.569	0.57	0.566
abnmap	har	fi	svm	4	3	0.57	0.803	0.686	0.747	0.659	0.667	0.662	0.547
abnmap	har	fi	svm	5	5	0.392	0.719	0.554	0.551	0.354	0.769	0.492	0.55
half-combined	ori	lasso	svm	1	21	0.702	0.789	0.745	0.773	0.578	0.462	0.54	0.554
half-combined	ori	lasso	svm	2	19	0.766	0.765	0.766	0.851	0.719	0.523	0.655	0.662
half-combined	ori	lasso	svm	3	22	0.716	0.788	0.752	0.841	0.556	0.6	0.57	0.605
half-combined	ori	lasso	svm	4	18	0.76	0.752	0.755	0.825	0.689	0.567	0.651	0.651
half-combined	ori	lasso	svm	5	11	0.732	0.717	0.725	0.8	0.538	0.862	0.646	0.736
half-combined	ori	fi	svm	1	20	0.615	0.737	0.675	0.729	0.548	0.677	0.59	0.656
half-combined	ori	fi	svm	2	6	0.554	0.847	0.701	0.78	0.689	0.8	0.725	0.749
half-combined	ori	fi	svm	3	20	0.803	0.716	0.759	0.811	0.874	0.4	0.72	0.611
half-combined	ori	fi	svm	4	4	0.657	0.78	0.719	0.771	0.689	0.433	0.61	0.577
half-combined	ori	fi	svm	5	5	0.558	0.762	0.659	0.731	0.508	0.923	0.646	0.815
half-combined	har	lasso	svm	1	18	0.686	0.744	0.715	0.795	0.793	0.477	0.69	0.693
half-combined	har	lasso	svm	2	15	0.753	0.781	0.766	0.819	0.778	0.6	0.72	0.736
half-combined	har	lasso	svm	3	11	0.729	0.68	0.704	0.783	0.6	0.323	0.51	0.454
half-combined	har	lasso	svm	4	15	0.671	0.745	0.708	0.791	0.659	0.417	0.585	0.604
half-combined	har	lasso	svm	5	18	0.731	0.732	0.732	0.804	0.508	0.708	0.574	0.659
half-combined	har	fi	svm	1	15	0.797	0.672	0.734	0.813	0.578	0.185	0.45	0.383
half-combined	har	fi	svm	2	15	0.993	0.264	0.628	0.834	1	0	0.675	0.513
half-combined	har	fi	svm	3	9	0.649	0.658	0.653	0.719	0.393	0.492	0.425	0.476
half-combined	har	fi	svm	4	20	0.957	0.526	0.741	0.796	0.97	0.233	0.744	0.553
half-combined	har	fi	svm	5	18	0.869	0.672	0.772	0.842	0.908	0.277	0.697	0.62
all-combined	ori	lasso	svm	1	20	0.76	0.868	0.814	0.859	0.6	0.323	0.51	0.54
all-combined	ori	lasso	svm	2	20	0.766	0.839	0.803	0.835	0.785	0.708	0.76	0.776
all-combined	ori	lasso	svm	3	19	0.753	0.84	0.796	0.873	0.689	0.615	0.665	0.638
all-combined	ori	lasso	svm	4	21	0.789	0.803	0.796	0.871	0.726	0.467	0.646	0.582
all-combined	ori	lasso	svm	5	14	0.746	0.768	0.757	0.82	0.531	0.8	0.621	0.749
all-combined	ori	fi	svm	1	20	0.709	0.76	0.734	0.778	0.711	0.554	0.66	0.704
all-combined	ori	fi	svm	2	20	0.833	0.65	0.741	0.828	0.8	0.246	0.62	0.568
all-combined	ori	fi	svm	3	15	0.7	0.729	0.715	0.8	0.526	0.554	0.535	0.521
all-combined	ori	fi	svm	4	7	0.687	0.744	0.716	0.763	0.511	0.633	0.549	0.573
all-combined	ori	fi	svm	5	12	0.593	0.724	0.659	0.72	0.569	0.954	0.697	0.867
all-combined	har	lasso	svm	1	20	0.766	0.789	0.777	0.846	0.63	0.415	0.56	0.522
all-combined	har	lasso	svm	2	12	0.687	0.716	0.701	0.794	0.785	0.677	0.75	0.724
all-combined	har	lasso	svm	3	19	0.752	0.759	0.755	0.853	0.674	0.523	0.625	0.59
all-combined	har	lasso	svm	4	20	0.73	0.803	0.767	0.841	0.748	0.333	0.621	0.488
all-combined	har	lasso	svm	5	18	0.76	0.775	0.768	0.814	0.538	0.692	0.59	0.607
all-combined	har	fi	svm	1	12	0.701	0.759	0.73	0.782	0.541	0.477	0.52	0.565
all-combined	har	fi	svm	2	3	0.539	0.68	0.61	0.652	0.57	0.646	0.595	0.595
all-combined	har	fi	svm	3	22	0.818	0.637	0.726	0.823	0.822	0.323	0.66	0.549
all-combined	har	fi	svm	4	11	0.566	0.703	0.632	0.722	0.496	0.6	0.528	0.58
all-combined	har	fi	svm	5	9	0.583	0.663	0.62	0.739	0.546	0.585	0.559	0.625
