# Supplementary material for: Predictive models of severe disease in patients with COVID-19 pneumonia at an early stage on CT images using topological properties
Source: Radiol Phys Technol. 2025 Apr 28;18(2):534–46. doi: 10.1007/s12194-025-00906-1 (PMC12103364; doi:10.1007/s12194-025-00906-1)
Supplement: Supplementary file 5 — Supplementary file5 (XLSX 15 KB) [file 12194_2025_906_MOESM5_ESM.xlsx]

## Sheet: Supplementary Table 3
Supplementary Table 3 Mean sensitivities, specificities, accuracies and areas under the characteristic curves (AUCs) in the validation and test in a nested 5-fold cross validation
feature_name	correct	selector	classifier	best_n_features	valid_sensitivity	valid_specificity	valid_accuracy	valid_auc	test_sensitivity	test_specificity	test_accuracy	test_auc
abnmap	har	fi	lr	6-17	0.648	0.603	0.625	0.687	0.582	0.574	0.577	0.598
abnmap	har	fi	rf	12-22	0.801	0.738	0.769	0.86	0.525	0.689	0.637	0.643
abnmap	har	fi	svm	3-6	0.553	0.741	0.647	0.683	0.526	0.613	0.555	0.533
abnmap	har	lasso	lr	6-21	0.685	0.629	0.657	0.732	0.62	0.578	0.593	0.555
abnmap	har	lasso	rf	17-22	0.769	0.726	0.748	0.835	0.588	0.703	0.666	0.675
abnmap	har	lasso	svm	9-16	0.608	0.713	0.66	0.721	0.527	0.627	0.56	0.549
abnmap	ori	fi	lr	5-16	0.736	0.632	0.684	0.757	0.631	0.61	0.617	0.662
abnmap	ori	fi	rf	12-22	0.799	0.755	0.777	0.858	0.515	0.669	0.619	0.628
abnmap	ori	fi	svm	4-15	0.509	0.824	0.666	0.761	0.503	0.737	0.58	0.666
abnmap	ori	lasso	lr	8-19	0.758	0.679	0.719	0.803	0.6	0.639	0.627	0.659
abnmap	ori	lasso	rf	16-22	0.802	0.752	0.777	0.844	0.505	0.688	0.629	0.645
abnmap	ori	lasso	svm	11-21	0.729	0.729	0.729	0.804	0.688	0.504	0.628	0.614
all-combined	har	fi	lr	3-22	0.684	0.643	0.663	0.723	0.561	0.572	0.569	0.572
all-combined	har	fi	rf	6-21	0.787	0.751	0.769	0.847	0.54	0.702	0.65	0.664
all-combined	har	fi	svm	3-22	0.641	0.688	0.663	0.744	0.595	0.526	0.572	0.583
all-combined	har	lasso	lr	16-22	0.78	0.755	0.768	0.846	0.509	0.643	0.6	0.564
all-combined	har	lasso	rf	14-22	0.784	0.757	0.771	0.85	0.525	0.707	0.649	0.674
all-combined	har	lasso	svm	12-20	0.739	0.768	0.754	0.83	0.675	0.528	0.629	0.586
all-combined	ori	fi	lr	2-20	0.714	0.669	0.692	0.758	0.614	0.688	0.665	0.696
all-combined	ori	fi	rf	14-21	0.769	0.736	0.753	0.839	0.589	0.689	0.658	0.692
all-combined	ori	fi	svm	7-20	0.704	0.722	0.713	0.778	0.623	0.588	0.612	0.646
all-combined	ori	lasso	lr	14-22	0.802	0.763	0.782	0.853	0.592	0.668	0.645	0.649
all-combined	ori	lasso	rf	14-22	0.775	0.772	0.774	0.854	0.579	0.714	0.672	0.692
all-combined	ori	lasso	svm	14-21	0.763	0.824	0.793	0.852	0.666	0.583	0.64	0.657
half-combined	har	fi	lr	9-19	0.638	0.606	0.621	0.679	0.585	0.555	0.566	0.581
half-combined	har	fi	rf	21-22	0.792	0.738	0.765	0.846	0.497	0.667	0.612	0.613
half-combined	har	fi	svm	9-20	0.853	0.559	0.706	0.801	0.77	0.237	0.598	0.509
half-combined	har	lasso	lr	4-19	0.655	0.589	0.622	0.692	0.605	0.508	0.541	0.553
half-combined	har	lasso	rf	14-22	0.772	0.712	0.742	0.802	0.501	0.704	0.639	0.628
half-combined	har	lasso	svm	11-18	0.714	0.736	0.725	0.798	0.667	0.505	0.616	0.629
half-combined	ori	fi	lr	8-21	0.738	0.62	0.679	0.745	0.628	0.591	0.604	0.637
half-combined	ori	fi	rf	15-22	0.774	0.743	0.759	0.843	0.462	0.632	0.577	0.576
half-combined	ori	fi	svm	4-20	0.637	0.769	0.703	0.764	0.662	0.647	0.658	0.682
half-combined	ori	lasso	lr	15-22	0.733	0.643	0.688	0.768	0.604	0.591	0.595	0.616
half-combined	ori	lasso	rf	13-22	0.788	0.719	0.754	0.816	0.506	0.632	0.591	0.601
half-combined	ori	lasso	svm	11-22	0.735	0.762	0.749	0.818	0.616	0.603	0.612	0.641
wav	har	fi	lr	15-19	0.697	0.649	0.673	0.738	0.543	0.683	0.637	0.639
wav	har	fi	rf	3-22	0.768	0.737	0.753	0.831	0.53	0.709	0.652	0.664
wav	har	fi	svm	3-15	0.616	0.709	0.662	0.727	0.581	0.506	0.558	0.572
wav	har	lasso	lr	10-22	0.763	0.724	0.744	0.831	0.555	0.721	0.669	0.651
wav	har	lasso	rf	10-21	0.752	0.753	0.752	0.829	0.517	0.721	0.655	0.657
wav	har	lasso	svm	11-22	0.714	0.731	0.722	0.813	0.68	0.55	0.64	0.651
wav	ori	fi	lr	8-22	0.703	0.676	0.69	0.758	0.661	0.665	0.664	0.722
wav	ori	fi	rf	6-20	0.778	0.719	0.749	0.824	0.667	0.678	0.675	0.722
wav	ori	fi	svm	6-22	0.748	0.714	0.731	0.797	0.69	0.525	0.637	0.66
wav	ori	lasso	lr	15-21	0.748	0.743	0.759	0.836	0.575	0.701	0.662	0.66
wav	ori	lasso	rf	16-22	0.749	0.746	0.748	0.833	0.561	0.696	0.653	0.686
wav	ori	lasso	svm	6-20	0.718	0.766	0.741	0.818	0.669	0.615	0.652	0.703
